# Supplementary material for: Attack–Defense Game Model with Multi-Type Attackers Considering Information Dilemma
Source: Entropy (Basel). 2022 Dec 28;25(1):57. doi: 10.3390/e25010057 (PMC9858562; doi:10.3390/e25010057)
Supplement: Supplementary file 1 [file entropy-25-00057-s001.zip]

Archive with 17 entries (17 files):
- adf1.csv
- adf2.csv
- adf3.csv
- adfieee1.csv
- adfieee2.csv
- adfieee3.csv
- AR.csv
- component_largest_num.m
- Copy_of_plotNashE.m
- demo1.m
- DR.csv
- false_network.m
- Hdegree.m
- Ldegree.m
- nashsolve1.m
- nashsolve2.m
- plotNashE.m
