# Supplementary material for: Attack–Defense Game Model with Multi-Type Attackers Considering Information Dilemma
Source: Entropy (Basel). 2022 Dec 28;25(1):57. doi: 10.3390/e25010057 (PMC9858562; doi:10.3390/e25010057)
Supplement: Supplementary file 1 [file entropy-25-00057-s001.zip › AR.csv]

0	0.19667	0	0.19667	0.43	0.39667	0.43	0.39667	0.72	0.59667	0.72	0.59667	0.75667	0.76	0.75667	0.76	0.83333	0.83667	0.83333	0.83667	0.88667	0.91	0.88667	0.91	0.91333	0.95	0.91333	0.95	0.94333	0.98333	0.94333	0.98333	0.98	0.99333	0.98	0.99333	0	0.19667	0	0.19667	0	0.39667	0	0.39667	0.54667	0.59667	0.54667	0.59667	0.64	0.75667
0.78	0	0.78	0	0.91	0.2	0.91	0.2	0.97	0.4	0.97	0.4	0.98333	0.60667	0.98333	0.60667	0.98667	0.68667	0.98667	0.68667	0.99	0.80667	0.99	0.80667	0.99667	0.86	0.99667	0.86	0.99667	0.91333	0.99667	0.91333	0.99667	0.95333	0.99667	0.95333	0.78	0	0.78	0	0.91	0	0.91	0	0.97	0.2	0.97	0.2	0.98333	0.44333
0	0.19667	0	0.19667	0.43	0.39667	0.43	0.39667	0.72	0.59667	0.72	0.59667	0.75667	0.76	0.75667	0.76	0.83333	0.83667	0.83333	0.83667	0.88667	0.91	0.88667	0.91	0.91333	0.95	0.91333	0.95	0.94333	0.98333	0.94333	0.98333	0.98	0.99333	0.98	0.99333	0	0.19667	0	0.19667	0	0.39667	0	0.39667	0.54667	0.59667	0.54667	0.59667	0.64	0.75667
0.78	0	0.78	0	0.91	0.2	0.91	0.2	0.97	0.4	0.97	0.4	0.98333	0.60667	0.98333	0.60667	0.98667	0.68667	0.98667	0.68667	0.99	0.80667	0.99	0.80667	0.99667	0.86	0.99667	0.86	0.99667	0.91333	0.99667	0.91333	0.99667	0.95333	0.99667	0.95333	0.78	0	0.78	0	0.91	0	0.91	0	0.97	0.2	0.97	0.2	0.98333	0.44333
[truncated: 922 more columns]
