# Supplementary material for: Attack–Defense Game Model with Multi-Type Attackers Considering Information Dilemma
Source: Entropy (Basel). 2022 Dec 28;25(1):57. doi: 10.3390/e25010057 (PMC9858562; doi:10.3390/e25010057)
Supplement: Supplementary file 1 [file entropy-25-00057-s001.zip › component_largest_num.m]

function S_max=component_largest_num(G)
if(isempty(G))
    S_max=0;
else
%Tarjan算法求最大连通片
A= sparse(G);
[num_comp, C] = graphconncomp(A);
S(1:1:num_comp)=0;
for i=1:num_comp
    numi=find(C==i);
    S(i)=length(numi);
end
S_max=max(S);
end
