# Supplementary material for: Attack–Defense Game Model with Multi-Type Attackers Considering Information Dilemma
Source: Entropy (Basel). 2022 Dec 28;25(1):57. doi: 10.3390/e25010057 (PMC9858562; doi:10.3390/e25010057)
Supplement: Supplementary file 1 [file entropy-25-00057-s001.zip › demo1.m]

%information dilimmar
% ad=csvread('output.csv');
ad=csvread('ieeematrix.csv');
K=sum(ad);
Kba=sort(K,'descend');
aerfaTop=2*sum(K.^2)/((Kba(1)+Kba(2))*sum(K));
AR=zeros(2,2,9,9,1,1,floor(aerfaTop*10));
DR=zeros(2,2,9,9,1,1,floor(aerfaTop*10));
aerfa=[0,0.1,0.15];
qD=1;
qA=1;
sitaD=0.1:0.1:0.9;
sitaA=0.1:0.1:0.9;
success=1;
aran=1;
ro=size(ad,1);
RA0=zeros(2,4,aran);
RD0=zeros(2,4,aran);
RDs=zeros(2,4,success);
for a=1:3
    name=['adfieee',num2str(a),'.csv'];
    adf=csvread(name);
    KT=sum(ad);
    KF=sum(adf);
    ad0=component_largest_num(ad);
    adf0=component_largest_num(adf);
    for b=1
        for c=1
            for d=1:length(sitaD)
                for e=1:length(sitaA)
                    for ran=1:aran
                        A=zeros(size(adf,1),2);%attack matrix
                        D=zeros(size(ad,1),2);% defence matrix
                        % attack matrix
                        A(:,1)=Hdegree(ad,sitaA(e),1);
                        A(:,2)=Ldegree(ad,sitaA(e),1);
                        A(:,3)=Hdegree(adf,sitaA(e),1);
                        A(:,4)=Ldegree(adf,sitaA(e),1);
                        % defence matrix
                        D(:,1)=Hdegree(adf,sitaD(d),1);
                        D(:,2)=Ldegree(adf,sitaD(d),1);
                        for i=1:2
                            for j=1:2
                                P=find(A(:,j)-D(:,i)==1);
                                adlin=ad;
                                adlin(P,:)=zeros(size(P,1),size(ad,2));
                                adlin(:,P)=zeros(size(ad,2),size(P,1));
                                adlin0=component_largest_num(adlin);
                                RA0(i,j,ran)=(ad0-adlin0)/ad0;
                                RD0(i,j,ran)=-RA0(i,j,ran);
                            end
                            for j=3:4
                                for suc=1:success
                                    as=zeros(ro,1);
                                    P=find((A(:,j)-D(:,i))==1);
%                                     AS=find((A(:,j)-D(:,i))==1);
%                                     for z=1:length(AS)
%                                         if rand(1)<(KF(AS(z)))/(KT(AS(z)))
%                                             as(AS(z))=1;
%                                         end
%                                     end
%                                     P=find(as==1);
                                    adlin=ad;
                                    adlin(P,:)=zeros(size(P,1),size(ad,2));
                                    adlin(:,P)=zeros(size(ad,2),size(P,1));
                                    adlin0=component_largest_num(adlin);
                                    RDs(i,j,suc)=(adlin0-ad0)/ad0;
                                end
                                RD0(i,j,ran)=mean(RDs(i,j,:),3);
                                adflin=adf;
                                P=find(A(:,j)-D(:,i)==1);
                                adflin(P,:)=zeros(size(P,1),size(ad,2));
                                adflin(:,P)=zeros(size(ad,2),size(P,1));
                                adflin0=component_largest_num(adflin);
                                RA0(i,j,ran)=(adf0-adflin0)/adf0;
                            end
                        end
                    end
                    RA=mean(RA0,3);
                    RD=mean(RD0,3);
%                   RD=mean(RD0,3);
                    AR(1:2,1:4,e,d,1,1,a)=RA;
                    DR(1:2,1:4,e,d,1,1,a)=RD;                    
                end
            end
        end
    end
end
% csvwrite('AR.csv',AR)
% csvwrite('DR.csv',DR)
