# Supplementary material for: Attack–Defense Game Model with Multi-Type Attackers Considering Information Dilemma
Source: Entropy (Basel). 2022 Dec 28;25(1):57. doi: 10.3390/e25010057 (PMC9858562; doi:10.3390/e25010057)
Supplement: Supplementary file 1 [file entropy-25-00057-s001.zip › DR.csv]

-0	-0.19667	0	-0.19667	-0.43	-0.39667	-0.43	-0.39667	-0.72	-0.59667	-0.72	-0.59667	-0.75667	-0.76	-0.75667	-0.76	-0.83333	-0.83667	-0.83333	-0.83667	-0.88667	-0.91	-0.88667	-0.91	-0.91333	-0.95	-0.91333	-0.95	-0.94333	-0.98333	-0.94333	-0.98333	-0.98	-0.99333	-0.98	-0.99333	-0	-0.19667	0	-0.19667	-0	-0.39667	0	-0.39667	-0.54667	-0.59667	-0.54667	-0.59667	-0.64	-0.75667
-0.78	-0	-0.78	0	-0.91	-0.2	-0.91	-0.2	-0.97	-0.4	-0.97	-0.4	-0.98333	-0.60667	-0.98333	-0.60667	-0.98667	-0.68667	-0.98667	-0.68667	-0.99	-0.80667	-0.99	-0.80667	-0.99667	-0.86	-0.99667	-0.86	-0.99667	-0.91333	-0.99667	-0.91333	-0.99667	-0.95333	-0.99667	-0.95333	-0.78	-0	-0.78	0	-0.91	-0	-0.91	0	-0.97	-0.2	-0.97	-0.2	-0.98333	-0.44333
-0	-0.19667	0	-0.19667	-0.43	-0.39667	-0.43	-0.39667	-0.72	-0.59667	-0.72	-0.59667	-0.75667	-0.76	-0.75667	-0.76	-0.83333	-0.83667	-0.83333	-0.83667	-0.88667	-0.91	-0.88667	-0.91	-0.91333	-0.95	-0.91333	-0.95	-0.94333	-0.98333	-0.94333	-0.98333	-0.98	-0.99333	-0.98	-0.99333	-0	-0.19667	0	-0.19667	-0	-0.39667	0	-0.39667	-0.54667	-0.59667	-0.54667	-0.59667	-0.64	-0.75667
-0.78	-0	-0.78	0	-0.91	-0.2	-0.91	-0.2	-0.97	-0.4	-0.97	-0.4	-0.98333	-0.60667	-0.98333	-0.60667	-0.98667	-0.68667	-0.98667	-0.68667	-0.99	-0.80667	-0.99	-0.80667	-0.99667	-0.86	-0.99667	-0.86	-0.99667	-0.91333	-0.99667	-0.91333	-0.99667	-0.95333	-0.99667	-0.95333	-0.78	-0	-0.78	0	-0.91	-0	-0.91	0	-0.97	-0.2	-0.97	-0.2	-0.98333	-0.44333
[truncated: 922 more columns]
