# Supplementary material for: Attack–Defense Game Model with Multi-Type Attackers Considering Information Dilemma
Source: Entropy (Basel). 2022 Dec 28;25(1):57. doi: 10.3390/e25010057 (PMC9858562; doi:10.3390/e25010057)
Supplement: Supplementary file 1 [file entropy-25-00057-s001.zip › false_network.m]

%% çæåç½ç»?
ad=csvread('output.csv');%é»æ¥ç©éµ
% ad=xlsread('dbe.xlsx');
adf=zeros(size(ad,1),size(ad,1));
K=sum(ad);%åº¦å?åé
bta=1;
Kba=sort(K,'descend');
aerfaTop=2*sum(K.^(1+bta))/((Kba(1).^bta+Kba(2).^bta)*sum(K.^bta));
W=1/2*sum(K);%è¾¹æ°
sk=sum(K.^2);
aerfa1=[0,0.1,0.2];
%%
for aerfa =1:3%éèç³»æ°
PM=aerfa1(aerfa).*W.*ad.*(ones(size(K,2),1)*K+(ones(size(K,2),1)*K)')/sk;%
for i=1:size(ad,1)
    for j=1:i    
             
        if rand(1)>PM(i,j)
            adf(i,j)=ad(i,j);
            adf(j,i)=ad(i,j);
        else
            adf(i,j)=0;
            adf(j,i)=0;
        end
    end
end
disp(1/2*sum(sum(adf))-W)
disp(aerfa*W)
%% ç»å¾
    Kf=sum(adf);   
    figure(round(10*aerfa+1))
    plot([0,max([K,Kf])],[0,max([K,Kf])],'--',K,Kf,'o')   
%% çæåç½ç»æä»?
name=['adf',num2str(aerfa),'.csv'];
csvwrite(name,adf)
end
