# Supplementary material for: Attack–Defense Game Model with Multi-Type Attackers Considering Information Dilemma
Source: Entropy (Basel). 2022 Dec 28;25(1):57. doi: 10.3390/e25010057 (PMC9858562; doi:10.3390/e25010057)
Supplement: Supplementary file 1 [file entropy-25-00057-s001.zip › Hdegree.m]

function [ AH ] = Hdegree( VE,sita,q,budage1 )
%UNTITLED2 ´Ë´¦ÏÔÊ¾ÓÐ¹Ø´Ëº¯ÊýµÄÕªÒª
%   ´Ë´¦ÏÔÊ¾ÏêÏ¸ËµÃ÷
VErow=sum(VE,1);
if nargin==2
    budage=sita*sum(VErow);
    q=1;
elseif nargin==3
    budage=sita*sum(VErow.^q);
else
    budage=budage1;
end
[VEso1,VEso2]=sort(VErow,'descend');
cost2=0;
AH=zeros(size(VE,1),1);
for i=1:size(VE,1)
    if cost2+ VEso1(i)^q<=budage
        cost2=cost2+VEso1(i)^q;
        AH(VEso2(i))=1;
    end
end
ah=find(AH==1);
end
