# Supplementary material for: Attack–Defense Game Model with Multi-Type Attackers Considering Information Dilemma
Source: Entropy (Basel). 2022 Dec 28;25(1):57. doi: 10.3390/e25010057 (PMC9858562; doi:10.3390/e25010057)
Supplement: Supplementary file 1 [file entropy-25-00057-s001.zip › Ldegree.m]

function [ AL ] = Ldegree( VE,sita,q ,budage1)
%UNTITLED2 此处显示有关此函数的摘要
%   此处显示详细说明
VErow=sum(VE,1);
if nargin==2
    budage=sita*sum(VErow);
    q=1;
elseif nargin==3
    budage=sita*sum(VErow.^q);
else
    budage=budage1;
end
[VEso1,VEso2]=sort(VErow);%升序排列
AL=zeros(size(VE,1),1);%低度攻击向量
cost1=0;
for i=1:size(VE,1)
    if cost1+ (VEso1(i)^q)<=budage
        cost1=cost1+VEso1(i)^q;
        AL(VEso2(i))=1;
    end
end
ah=find(AL==1);
end
