# Supplementary material for: Attack–Defense Game Model with Multi-Type Attackers Considering Information Dilemma
Source: Entropy (Basel). 2022 Dec 28;25(1):57. doi: 10.3390/e25010057 (PMC9858562; doi:10.3390/e25010057)
Supplement: Supplementary file 1 [file entropy-25-00057-s001.zip › nashsolve1.m]

function [xa,xd,fvala,fvald] =nashsolve1(R)
% R=[1,2,3;
%     8,6,3;
%     3,3,3
%     2,3,4
%     ];
r=[1,1,3;
    4,3,1;
    3 2 2;
    2 3 2];
% R=r;
% fa=[zeros(1,size(R,2)),-1]';fd =[zeros(1,size(R',2)),1]';
% Aa=[-R,ones(size(R,1),1)];Ad=-[R',ones(size(R',1),1)];
% ba=zeros(size(R,1),1);bd=zeros(size(R',1),1);
% Aeqa=[ones(1,size(R,2)),0];Aeqd=[ones(1,size(R',2)),0];
% beqa=1;beqd=1;
% lba=[zeros(size(R,2),1);-inf];uba=[ones(size(R,2),1);inf];
% lbd=[zeros(size(R',2),1);-inf];ubd=[ones(size(R',2),1);inf];

fa=[-1,zeros(1,size(R,1))]';fd =[1,zeros(1,size(R,2))]';%目标函数
Aa=-[-ones(size(R,2),1),R'];Ad=[-ones(size(R,1),1),R];%小于号左侧
ba=zeros(size(R,2),1);bd=zeros(size(R,1),1);%小于号右侧
Aeqa=[0,ones(1,size(R,1))];Aeqd=[0,ones(1,size(R,2))];%等式左侧系数
beqa=1;beqd=1;%等式右侧和值
lba=[-inf;zeros(size(R,1),1)];lbd=[-inf;zeros(size(R,2),1)];%下界
uba=[inf;ones(size(R,1),1)];ubd=[inf;ones(size(R,2),1)];%上界

[xd,fvald]=linprog(fd,Ad,bd,Aeqd,beqd,lbd,ubd);
[xa,fvala]=linprog(fa,Aa,ba,Aeqa,beqa,lba,uba);
% xa=xa(1:(end-1));
% xd=xd(1:(end-1));
fvala=-fvala;
xa=xa(2:end);
xd=xd(2:end);
% x=[xa,xd];
% fval=[-fvala,fvald];
end


% fa = @(y,z)zeros(1,size(R,2))*x-z;%attack
% fd = @(x,z)zeros(1,size(R,1))*x+z;%defite
