# Supplementary material for: Attack–Defense Game Model with Multi-Type Attackers Considering Information Dilemma
Source: Entropy (Basel). 2022 Dec 28;25(1):57. doi: 10.3390/e25010057 (PMC9858562; doi:10.3390/e25010057)
Supplement: Supplementary file 1 [file entropy-25-00057-s001.zip › nashsolve2.m]

function [xd,xa,fvald,fvala] =nashsolve2(D,A)
%bimatrix two-player
% row:defender
% colomon:attacker
% A:atatcker's matrix
% D:defender's matrix
% A=[1,2,3;
%     2,4,3;
%     3,3,3;
%     2,3,4
%     ];
% D=[1,1,3;
%     4,3,1;
%     3 2 2;
%     2 3 2];
% % fa=[-1,zeros(1,size(R,2))]';fd =[1,zeros(1,size(R',2))]';
% % Aa=[ones(size(R,1),1),-R];Ad=-[ones(size(R',1),1),R'];
% % ba=zeros(size(R,1),1);bd=zeros(size(R',1),1);
% % Aeqa=[0,ones(1,size(R,2))];Aeqd=[0,ones(1,size(R',2))];
% % beqa=1;beqd=1;
% % lba=[-inf;zeros(size(R,2),1)];uba=[inf;ones(size(R,2),1)];
% % lbd=[-inf;zeros(size(R',2),1)];ubd=[inf;ones(size(R',2),1)];
% [xd,fvald]=linprog(fd,Ad,bd,Aeqd,beqd,lbd,ubd);
% [xa,fvala]=linprog(fa,Aa,ba,Aeqa,beqa,lba,uba);
% xa=xa(1:(end-1));
% xd=xd(1:(end-1));
% fvala=-fvala;
f=@(x)x(1:size(A,1))*-A*x(size(A,1)+1:size(A,1)+size(A,2))'+x(1:size(A,1))*-D*x(size(A,1)+1:size(A,1)+size(A,2))'+x(size(A,1)+size(A,2)+1)+x(size(A,1)+size(A,2)+2);
A1=[[zeros(size(A,1),size(A,1)),D,-ones(size(A,1),1),zeros(size(A,1),1)];[A',zeros(size(A,2),size(A,2)),zeros(size(A,2),1),-ones(size(A,2),1)]];
b1=zeros(size(A,1)+size(A,2),1);
Aeq=[[ones(1,size(A,1)),zeros(1,size(A,2)+2)];[zeros(1,size(A,1)),ones(1,size(A,2)),zeros(1,2)]];
beq=[1;1];
lb= [zeros(size(A,1)+size(A,2),1);-inf;-inf];
ub= [ones(size(A,1)+size(A,2),1);inf;inf];
x0=[zeros(1,size(A,1)-1),1,zeros(1,size(A,2)-1),1,max(max(A)),max(max(D'))];
[X,~]=fmincon(f,x0,A1,b1,Aeq,beq,lb,ub);
xd=X(1:size(A,1));
xa=X(size(A,1)+1:size(A,1)+size(A,2));
fvald=X(size(A,1)+size(A,2)+1);
fvala=X(size(A,1)+size(A,2)+2);

end

% %% test
% A=[1,2;1,1];
% f=@(x)x(1:size(A,1))*-A*x(size(A,1)+1:size(A,1)+size(A,2))';
% f(1:4)

% end
% fa = @(y,z)zeros(1,size(R,2))*x-z;%attack
% fd = @(x,z)zeros(1,size(R,1))*x+z;%defite
